# Supplementary material for: Imipenem Resistance Mediated by blaOXA-913 Gene in Pseudomonas aeruginosa
Source: Antibiotics (Basel). 2021 Sep 29;10(10):1188. doi: 10.3390/antibiotics10101188 (PMC8532623; doi:10.3390/antibiotics10101188)
Supplement: Supplementary file 1 [file antibiotics-10-01188-s001.zip]

Archive with 1 entries (1 files):
- antibiotics-1354156-supplementary.pdf
